# Supplementary material for: Factors Associated with Maternal Mortality from COVID-19 in Pernambuco, Brazil (2020–2021): A Case–Control Study
Source: Diseases. 2026 Feb 14;14(2):71. doi: 10.3390/diseases14020071 (PMC12939328; doi:10.3390/diseases14020071)
Supplement: Supplementary file 1 [file diseases-14-00071-s001.zip]

Archive with 1 entries (1 files):
- diseases-4051483-supplementary.pdf
